# Supplementary material for: Adaptation prevents the extinction of Chlamydomonas reinhardtii under toxic beryllium
Source: PeerJ. 2016 Mar 21;4:e1823. doi: 10.7717/peerj.1823 (PMC4806628; doi:10.7717/peerj.1823)
Supplement: Supplemental Information 1 [file peerj-04-1823-s004.xlsx]

## Sheet: Dose-Effect
	Dose- Effect of Chlamydomonas sp. to Beryllium
	Cells per mL counted by Uriglass chambers											MEAN VALUES OF THE CELLS COUNTING									SD OF THE CELLS COUNTING
		control	0,8 mg/l	4mg/l	8mg/l	16mg/l	33mg/l	66mg/l					control	0,8mg/l	4mg/l	8mg/l	16mg/l	33mg/l	66mg/l			control	0,8ppm	4ppm	8ppm	16ppm	33ppm	66ppm
	0h	150000	150000	150000	150000	150000	150000	150000				0	150000	150000	150000	150000	150000	150000	150000		dia 0	0	0	0	0	0	0	0
		150000	150000	150000	150000	150000	150000	150000				1	375333	215333	84666.7	4333.33	0	0	0		24h	135120	6429.1	22188.6	4932.88	0	0	0
		150000	150000	150000	150000	150000	150000	150000				2	398667	236667	17333.3	666.667	0	0	0		48h	72071.7	59534.3	6110.1	1154.7	0	0	0
	mean	150000	150000	150000	150000	150000	150000	150000				4	426667	286667	24000	2666.67	0	0	0		96h	30550.5	128970	10816.7	3785.94	0	0	0
	24h	524000	220000	91000	1000	0	0	0				7	390333	293000	175000	54000	0	0	0		7 dias	112046	63221.8	57610.8	38000	0	0	0
		342000	218000	60000	10000	0	0	0				14	1.15867e+06	587667	239333	144333	69000	0	0		14 días	303357	168215	91265.2	86094.9	31000	0	0
		260000	208000	103000	2000	0	0	0				21	1930000	971667	251667	252667	48000	0	0		21 días	252389	308908	142977	44015.1	37643.1	0	0
	mean	375333	215333	84666.7	4333.33	0	0	0				28	2.26667e+06	2.44667e+06	306000	132333	77333.3	0	0		28 días	1.05116e+06	808847	163915	131032	22546.2	0	0
	48h	347000	260000	24000	2000	0	0	0
		368000	281000	12000	0	0	0	0
		481000	169000	16000	0	0	0	0				% Viablility with respecto to the control
	mean	398667	236667	17333.3	666.667	0	0	0					0,8mg/l	4mg/l	8mg/l	16mg/l	33mg/l	66mg/l
	96h	420000	250000	21000	7000	0	0	0				dia 0	100	100	100	100	100	100
		460000	430000	36000	1000	0	0	0				24h	57.3712	22.5577	1.15453	0	0	0
		400000	180000	15000	0	0	0	0				48h	59.3645	4.34783	0.167224	0	0	0
	mean	426667	286667	24000	2666.67	0	0	0				96h	67.1875	5.625	0.625	0	0	0
	7 days	458000	236000	238000	54000	0	0	0				7 dias	75.064	44.8335	13.8343	0	0	0
		452000	361000	125000	16000	0	0	0				14 días	50.7192	20.6559	12.4568	5.95512	0	0
		261000	282000	162000	92000	0	0	0				21 días	50.3454	13.0397	13.0915	2.48705	0	0
	mean	390333	293000	175000	54000	0	0	0				28 días	107.941	13.5	5.83824	3.41176	0	0
	14 days	1420000	768000	340000	224000	100000	0	0
		826000	560000	216000	53000	38000	0	0
		1230000	435000	162000	156000	69000	0	0
	mean	1.15867e+06	587667	239333	144333	69000	0	0
	21 days	1890000	1320000	213000	254000	32000	0	0
		2200000	731000	410000	296000	91000	0	0
		1700000	864000	132000	208000	21000	0	0
	mean	1930000	971667	251667	252667	48000	0	0
	28 dyas	1100000	2750000	488000	265000	54000	0	0
		3140000	1530000	260000	3000	99000	0	0
		2560000	3060000	170000	129000	79000	0	0
	mean	2.26667e+06	2.44667e+06	306000	132333	77333.3	0	0

## Sheet: Hoja2
			28 days
			mg/l Be	Cells/ml
			0	1100000			R2	0.5239
			0	3140000			R	0.7238
			0	2560000
			0.8	2750000
			0.8	1530000
			0.8	3060000
			4	488000
			4	260000
			4	170000
			8	265000
			8	3000
			8	129000
			16	54000
			16	99000
			16	79000
			33	0
			33	0
			33	0
			66	0
			66	0
			66	0
