# Supplementary material for: Adaptation prevents the extinction of Chlamydomonas reinhardtii under toxic beryllium
Source: PeerJ. 2016 Mar 21;4:e1823. doi: 10.7717/peerj.1823 (PMC4806628; doi:10.7717/peerj.1823)
Supplement: Supplemental Information 2 [file peerj-04-1823-s005.xlsx]

## Sheet: data taken F, Fm Y(II)
	F= fluorescence
	Fm= maximum fluorescence
	Y(II)= quantum yield of PII
	Yellow= data use in the graphics
				Chlamydomonas sp. Wild-type																		Chlamydomonas sp. Be-resistant																		Chlamydomonas sp. Wild-type
				Control			0,4ppm			4ppm			8 ppm			16ppm			33 ppm			Control			0,4 ppm			4 ppm			8 ppm			16 ppm			33 ppm			Control			0,4ppm			4ppm			8 ppm
				r1	r2	r3	r1	r2	r3	r1	r2	r3	r1	r2	r3	r1	r2	r3	r1	r2	r3	r1	r2	r3	r1	r2	r3	r1	r2	r3	r1	r2	r3	r1	r2	r3	r1	r2	r3	r1	r2	r3	r1	r2	r3	r1	r2	r3	r1
Date	Time from the toxic application	No,	PAR	F1	F2	F3	F4	F5	F6	F7	F8	F9	F10	F11	F12	F13	F14	F15	F16	F17	F18	F19	F20	F21	F22	F23	F24	F25	F26	F27	F28	F29	F30	F31	F32	F33	F34	F35	F36	Fm'1	Fm'2	Fm'3	Fm'4	Fm'5	Fm'6	Fm'7	Fm'8	Fm'9	Fm'10
21,04,15	00:00:00	1	0	0.0583	0.052	0.0593	0.0613	0.0578	0.0637	0.051	0.0495	0.0603	0.05	0.05	0.0569	0.0515	0.052	0.0529	0.0554	0.05	0.0564	0.099	0.098	0.077	0.0804	0.1039	0.0917	0.1186	0.1103	0.0922	0.1137	0.1157	0.0946	0.1118	0.1054	0.099	0.0975	0.0971	0.0618	0.1495	0.1338	0.15	0.1539	0.1441	0.1593	0.1088	0.1039	0.1211	0.1
21,04,15	00:10:00	2	0	0.0549	0.05	0.0554	0.0554	0.0544	0.0613	0.051	0.05	0.0627	0.048	0.0529	0.0588	0.0539	0.0564	0.0544	0.0559	0.0515	0.0574	0.0956	0.0966	0.076	0.0784	0.1025	0.0907	0.1088	0.1054	0.0892	0.1074	0.1123	0.0882	0.1088	0.102	0.0941	0.0936	0.0946	0.0559	0.1608	0.1446	0.1623	0.1662	0.1549	0.177	0.1377	0.1279	0.1574	0.1191
21,04,15	00:20:00	3	0	0.0583	0.0515	0.0564	0.0583	0.0534	0.0618	0.0534	0.05	0.0637	0.0544	0.0529	0.0623	0.0549	0.0578	0.0549	0.0598	0.0539	0.0593	0.0941	0.0995	0.076	0.0819	0.1029	0.0922	0.1088	0.1059	0.0877	0.1015	0.1108	0.0858	0.1064	0.1015	0.0936	0.0922	0.0931	0.0569	0.176	0.1529	0.1721	0.1779	0.1652	0.1902	0.1554	0.1407	0.1765	0.1426
21,04,15	00:30:00	4	0	0.0569	0.0505	0.0593	0.0593	0.0554	0.0672	0.0574	0.0505	0.0696	0.0569	0.0569	0.0667	0.0578	0.0588	0.0578	0.0608	0.0544	0.0627	0.098	0.1005	0.0804	0.0838	0.1039	0.0946	0.1108	0.1064	0.0917	0.1074	0.1108	0.0907	0.1093	0.1025	0.0985	0.0936	0.0961	0.0559	0.177	0.1525	0.1745	0.1809	0.1642	0.1941	0.1632	0.1422	0.1868	0.1564
21,04,15	00:40:00	5	0	0.0603	0.0539	0.0618	0.0613	0.0583	0.0672	0.0593	0.0549	0.0711	0.0627	0.0588	0.0696	0.0598	0.0608	0.0588	0.0676	0.0569	0.0642	0.0971	0.1005	0.0804	0.0824	0.1044	0.0975	0.1093	0.1034	0.0922	0.1044	0.1118	0.0926	0.1069	0.1015	0.099	0.0946	0.0966	0.0588	0.1784	0.1544	0.1775	0.1824	0.1672	0.1975	0.1676	0.149	0.1946	0.1662
21,04,15	00:50:00	6	0	0.0598	0.052	0.0637	0.0632	0.0569	0.0696	0.0623	0.0549	0.075	0.0657	0.0583	0.0716	0.0632	0.0618	0.0623	0.0681	0.0569	0.0662	0.1	0.1029	0.0799	0.0824	0.1078	0.0961	0.1108	0.1074	0.0922	0.1054	0.1127	0.0936	0.1039	0.102	0.0995	0.0922	0.098	0.0574	0.1799	0.1554	0.1809	0.1868	0.1706	0.201	0.1745	0.1539	0.201	0.1725
21,04,15	01:00:00	7	0	0.0613	0.0505	0.0613	0.0623	0.0554	0.0672	0.0613	0.0525	0.0706	0.0632	0.0564	0.0696	0.0632	0.0583	0.0613	0.0686	0.0544	0.0652	0.099	0.1029	0.0819	0.0828	0.1049	0.0936	0.1078	0.1059	0.0926	0.1039	0.1127	0.0931	0.1074	0.0995	0.0956	0.0936	0.0956	0.0564	0.1828	0.1603	0.1843	0.1897	0.1725	0.2044	0.1779	0.1574	0.2088	0.1799
21,04,15	01:10:00	8	0	0.0593	0.051	0.0564	0.0598	0.0559	0.0623	0.0593	0.0534	0.0672	0.0627	0.0588	0.0672	0.0608	0.0593	0.0574	0.0657	0.0559	0.0632	0.0961	0.0995	0.0789	0.0824	0.1029	0.0922	0.1054	0.1	0.0892	0.1005	0.1064	0.0902	0.1005	0.0956	0.0941	0.0897	0.0936	0.0539	0.1814	0.1588	0.1814	0.1877	0.1716	0.2005	0.1755	0.1554	0.2054	0.1814
21,04,15	01:20:00	9	0	0.0593	0.0539	0.0608	0.0608	0.0574	0.0657	0.0618	0.0569	0.073	0.0637	0.0593	0.0701	0.0632	0.0603	0.0598	0.0662	0.0544	0.0632	0.099	0.1	0.0809	0.0848	0.1025	0.0971	0.1093	0.1025	0.0907	0.1049	0.1093	0.0941	0.1054	0.0971	0.099	0.0936	0.0951	0.0549	0.1858	0.1632	0.1863	0.1926	0.1775	0.2054	0.1833	0.1632	0.2132	0.1887
21,04,15	01:30:00	10	0	0.0623	0.0534	0.0632	0.0657	0.0569	0.0691	0.0642	0.0578	0.074	0.0672	0.0608	0.0701	0.0642	0.0598	0.0608	0.0691	0.0569	0.0647	0.0975	0.1029	0.0838	0.0843	0.1054	0.099	0.1108	0.1059	0.0946	0.1064	0.1157	0.0966	0.1064	0.1015	0.1	0.0941	0.099	0.0578	0.1868	0.1637	0.1887	0.1946	0.1789	0.2088	0.1843	0.1642	0.2147	0.1917
21,04,15	01:40:00	11	0	0.0618	0.0529	0.0618	0.0637	0.0588	0.0691	0.0627	0.0583	0.073	0.0681	0.0627	0.0725	0.0642	0.0593	0.0618	0.0676	0.0564	0.0652	0.1025	0.1044	0.0828	0.0868	0.1083	0.0975	0.1142	0.1059	0.0931	0.1064	0.1127	0.0971	0.1078	0.102	0.101	0.0946	0.0966	0.0578	0.1897	0.1657	0.1897	0.1971	0.1799	0.2098	0.1873	0.1676	0.2167	0.1931
21,04,15	01:50:00	12	0	0.0583	0.052	0.0613	0.0608	0.0593	0.0696	0.0627	0.0569	0.0755	0.0676	0.0608	0.073	0.0642	0.0623	0.0603	0.0657	0.0569	0.0676	0.1005	0.102	0.0809	0.0858	0.1064	0.0951	0.1103	0.1059	0.0922	0.1059	0.1127	0.0961	0.1044	0.1	0.0966	0.0926	0.0961	0.0539	0.1868	0.1632	0.1902	0.1951	0.1779	0.2093	0.1853	0.1657	0.2172	0.1951
21,04,15	02:00:00	13	0	0.0623	0.0554	0.0632	0.0647	0.0608	0.0667	0.0652	0.0583	0.0755	0.0691	0.0647	0.0716	0.0657	0.0627	0.0618	0.0681	0.0569	0.0642	0.1025	0.1039	0.0819	0.0843	0.1093	0.0966	0.1127	0.1098	0.0946	0.1049	0.1142	0.0966	0.1049	0.102	0.098	0.0926	0.0956	0.0564	0.1828	0.1608	0.1858	0.1902	0.1755	0.2039	0.1828	0.1647	0.2127	0.1902
21,04,15	02:10:00	14	0	0.0603	0.0525	0.0588	0.0637	0.0569	0.0657	0.0632	0.0574	0.0721	0.0696	0.0618	0.0706	0.0667	0.0613	0.0608	0.0686	0.0539	0.0632	0.1	0.1039	0.0809	0.0838	0.1059	0.0966	0.1108	0.1059	0.0931	0.1039	0.1127	0.0946	0.1049	0.1	0.0985	0.0951	0.0971	0.0564	0.1868	0.1627	0.1873	0.1946	0.1775	0.2059	0.1868	0.1662	0.2157	0.1985
21,04,15	02:20:00	15	0	0.0588	0.048	0.0593	0.0618	0.0529	0.0642	0.0613	0.0539	0.0716	0.0691	0.0578	0.0701	0.0637	0.0598	0.0598	0.0657	0.0534	0.0642	0.1	0.1025	0.0799	0.0848	0.1059	0.0951	0.1108	0.1044	0.0917	0.1039	0.1123	0.0946	0.1054	0.099	0.0961	0.0936	0.098	0.0515	0.1853	0.1623	0.1882	0.1926	0.1765	0.2059	0.1863	0.1647	0.2181	0.1985
21,04,15	02:30:00	16	0	0.0569	0.0485	0.0574	0.0588	0.0544	0.0627	0.0593	0.0544	0.0721	0.0676	0.0574	0.0696	0.0632	0.0583	0.0574	0.0652	0.0539	0.0627	0.098	0.098	0.0799	0.0814	0.102	0.0946	0.1074	0.1	0.0917	0.1015	0.1069	0.0946	0.1005	0.0961	0.0971	0.0907	0.0917	0.052	0.1892	0.1623	0.1877	0.1971	0.1779	0.2069	0.1907	0.1667	0.2186	0.2025
21,04,15	02:40:00	17	0	0.0564	0.0475	0.0549	0.0574	0.052	0.0618	0.0583	0.0534	0.0672	0.0642	0.0574	0.0657	0.0598	0.0583	0.0554	0.0623	0.0529	0.0598	0.0995	0.102	0.0784	0.0838	0.1064	0.0951	0.1093	0.1054	0.0917	0.1015	0.1113	0.0931	0.102	0.098	0.0961	0.0926	0.0966	0.0529	0.1892	0.1637	0.1897	0.1971	0.1789	0.2088	0.1912	0.1686	0.2221	0.2034
21,04,15	02:50:00	18	0	0.0623	0.051	0.0593	0.0637	0.0539	0.0632	0.0632	0.0559	0.0735	0.0706	0.0588	0.0701	0.0662	0.0588	0.0613	0.0686	0.0539	0.0637	0.099	0.1039	0.0789	0.0819	0.1069	0.0946	0.1098	0.1064	0.0922	0.1034	0.1137	0.0946	0.1034	0.1	0.0961	0.0912	0.1	0.0539	0.1858	0.1598	0.1858	0.1931	0.1755	0.2039	0.1907	0.1681	0.2191	0.2029
21,04,15	03:00:00	19	0	0.0618	0.0529	0.0598	0.0623	0.0578	0.0652	0.0647	0.0598	0.0725	0.0706	0.0627	0.073	0.0662	0.0632	0.0623	0.0676	0.0583	0.0657	0.102	0.1029	0.0814	0.0882	0.1064	0.0971	0.1157	0.1064	0.0961	0.1074	0.1167	0.098	0.1088	0.102	0.0995	0.0985	0.099	0.0564	0.1907	0.1662	0.1936	0.199	0.1833	0.2113	0.1961	0.176	0.2265	0.2098
21,04,15	03:10:00	20	0	0.0598	0.052	0.0588	0.0613	0.0564	0.0642	0.0637	0.0569	0.0735	0.0711	0.0623	0.0721	0.0672	0.0627	0.0632	0.0676	0.0578	0.0676	0.1025	0.1025	0.0819	0.0887	0.1078	0.0956	0.1137	0.1064	0.0951	0.1064	0.1147	0.0975	0.1064	0.1015	0.0985	0.0966	0.0975	0.0549	0.1922	0.1672	0.1931	0.2005	0.1838	0.2127	0.1985	0.177	0.2294	0.2132
21,04,15	03:20:00	21	0	0.0623	0.0515	0.0598	0.0632	0.0564	0.0662	0.0652	0.0574	0.0765	0.0735	0.0618	0.075	0.0701	0.0618	0.0608	0.0696	0.0554	0.0652	0.1005	0.1054	0.0794	0.0873	0.1078	0.0956	0.1157	0.1078	0.0931	0.1074	0.1152	0.0946	0.1088	0.1005	0.098	0.0966	0.1029	0.0534	0.1936	0.1686	0.1941	0.2025	0.1853	0.2132	0.1995	0.1784	0.2309	0.2157
21,04,15	03:30:00	22	0	0.0608	0.051	0.0608	0.0623	0.0564	0.0657	0.0642	0.0588	0.075	0.0721	0.0632	0.0735	0.0686	0.0623	0.0623	0.0686	0.0569	0.0657	0.1015	0.1049	0.0809	0.0858	0.1074	0.0951	0.1152	0.1064	0.0946	0.1074	0.1157	0.0971	0.1064	0.1029	0.1	0.0956	0.1005	0.0549	0.1936	0.1681	0.1941	0.2034	0.1848	0.2137	0.2	0.1789	0.2309	0.2152
21,04,15	03:40:00	23	0	0.0574	0.0475	0.0574	0.0613	0.052	0.0632	0.0618	0.0549	0.0711	0.0711	0.0588	0.0716	0.0676	0.0588	0.0618	0.0686	0.0559	0.0667	0.1015	0.1025	0.0814	0.0848	0.1074	0.0951	0.1118	0.1049	0.0956	0.1078	0.1147	0.0971	0.1054	0.101	0.099	0.0961	0.0995	0.0549	0.1858	0.1598	0.1877	0.1936	0.1765	0.2059	0.1931	0.1721	0.2265	0.2108
21,04,15	03:50:00	24	0	0.0569	0.0485	0.0578	0.0598	0.0515	0.0623	0.0627	0.0544	0.0721	0.0721	0.0608	0.0711	0.0672	0.0598	0.0598	0.0662	0.0549	0.0662	0.1	0.1029	0.0804	0.0858	0.1069	0.0975	0.1113	0.1074	0.0966	0.1064	0.1147	0.0995	0.1069	0.1025	0.1025	0.0956	0.0985	0.0564	0.1917	0.1647	0.1936	0.202	0.1824	0.2123	0.199	0.177	0.2328	0.2181
21,04,15	04:00:00	25	0	0.0583	0.0471	0.0564	0.0598	0.052	0.0613	0.0613	0.052	0.0701	0.0716	0.0578	0.0696	0.0662	0.0593	0.0593	0.0672	0.0525	0.0647	0.0966	0.101	0.0784	0.0824	0.1044	0.0951	0.1078	0.1044	0.0936	0.1039	0.1118	0.0966	0.1025	0.1005	0.0985	0.0907	0.0985	0.0564	0.1902	0.1652	0.1917	0.199	0.1814	0.2108	0.198	0.1775	0.2314	0.2167
21,04,15	04:10:00	26	0	0.0583	0.048	0.0554	0.0593	0.0534	0.0613	0.0632	0.0549	0.0716	0.0721	0.0603	0.0716	0.0681	0.0598	0.0593	0.0686	0.0549	0.0657	0.1005	0.102	0.0784	0.0858	0.1074	0.0956	0.1132	0.1059	0.0946	0.1069	0.1147	0.0966	0.1088	0.102	0.099	0.0961	0.1	0.0529	0.1887	0.1618	0.1902	0.1975	0.1784	0.2083	0.1971	0.175	0.2289	0.2181
21,04,15	04:20:00	27	0	0.0549	0.0456	0.0549	0.0559	0.0515	0.0603	0.0588	0.0525	0.0691	0.0676	0.0564	0.0686	0.0632	0.0564	0.0564	0.0613	0.0515	0.0593	0.0966	0.101	0.076	0.0799	0.1044	0.0917	0.1069	0.1049	0.0907	0.102	0.1118	0.0936	0.1005	0.1005	0.0936	0.0902	0.0975	0.0505	0.1946	0.1676	0.1946	0.2034	0.1853	0.2137	0.2025	0.1814	0.2348	0.223
21,04,15	04:30:00	28	0	0.0564	0.0471	0.0544	0.0574	0.051	0.0613	0.0608	0.0544	0.0701	0.0696	0.0583	0.0696	0.0637	0.0578	0.0598	0.0642	0.0525	0.0623	0.0961	0.099	0.0765	0.0838	0.1034	0.0926	0.1093	0.1034	0.0917	0.1064	0.1108	0.0946	0.1044	0.099	0.0966	0.0931	0.0966	0.0534	0.1863	0.1608	0.1858	0.1951	0.1765	0.2039	0.1951	0.175	0.225	0.2181
21,04,15	04:40:00	29	0	0.0593	0.0485	0.0564	0.0598	0.052	0.0603	0.0637	0.0549	0.0706	0.0735	0.0603	0.0706	0.0657	0.0613	0.0583	0.0672	0.0534	0.0632	0.0995	0.1005	0.0799	0.0848	0.1059	0.0946	0.1137	0.1054	0.0956	0.1069	0.1142	0.099	0.1069	0.1015	0.1	0.0941	0.0985	0.0539	0.1877	0.1613	0.1877	0.1966	0.1775	0.2064	0.1966	0.1765	0.2289	0.2186
21,04,15	04:50:00	30	0	0.0564	0.0451	0.0554	0.0583	0.0505	0.0598	0.0613	0.0525	0.0696	0.0706	0.0564	0.0686	0.0647	0.0564	0.0578	0.0657	0.0515	0.0623	0.0966	0.0995	0.074	0.0848	0.1039	0.0897	0.1093	0.1039	0.0897	0.1044	0.1113	0.0926	0.1044	0.0971	0.0946	0.0936	0.0961	0.05	0.1887	0.1603	0.1882	0.198	0.177	0.2069	0.1995	0.176	0.2299	0.2211
21,04,15	05:00:00	31	0	0.0544	0.049	0.0539	0.0564	0.052	0.0598	0.0578	0.0559	0.0711	0.0691	0.0583	0.0691	0.0632	0.0593	0.0574	0.0623	0.0534	0.0613	0.0956	0.098	0.0735	0.0804	0.1039	0.0892	0.1088	0.1029	0.0907	0.1015	0.1103	0.0941	0.102	0.0971	0.0936	0.0897	0.0931	0.048	0.1868	0.1588	0.1868	0.1956	0.176	0.2044	0.1966	0.1755	0.2279	0.2201
21,04,15	05:10:00	32	0	0.0559	0.0475	0.0515	0.0574	0.051	0.0578	0.0603	0.0544	0.0667	0.0706	0.0583	0.0672	0.0642	0.0569	0.0559	0.0632	0.052	0.0608	0.0941	0.0956	0.075	0.0799	0.1025	0.0907	0.1064	0.1005	0.0907	0.1005	0.1098	0.0941	0.1005	0.0961	0.0941	0.0897	0.0936	0.051	0.1877	0.1608	0.1858	0.1961	0.177	0.2039	0.1975	0.177	0.2279	0.2206
21,04,15	05:20:00	33	0	0.0554	0.0446	0.0549	0.0583	0.0495	0.0578	0.0608	0.052	0.0676	0.0681	0.0544	0.0667	0.0642	0.0559	0.0539	0.0623	0.0495	0.0603	0.0941	0.0985	0.073	0.0789	0.1034	0.0892	0.1064	0.1029	0.0897	0.102	0.1108	0.0936	0.1005	0.0971	0.0926	0.0887	0.0956	0.0505	0.1892	0.1608	0.1887	0.1975	0.1779	0.2078	0.2005	0.1779	0.2324	0.2245
21,04,15	05:30:00	34	0	0.0544	0.0466	0.0525	0.0583	0.049	0.0559	0.0608	0.0525	0.0667	0.0706	0.0549	0.0667	0.0657	0.0574	0.0544	0.0647	0.0515	0.0598	0.0951	0.098	0.0789	0.0794	0.1039	0.0912	0.1088	0.1044	0.0931	0.1039	0.1127	0.0966	0.1044	0.098	0.0951	0.0922	0.0971	0.0525	0.1873	0.1598	0.1873	0.1971	0.176	0.2049	0.1985	0.176	0.2319	0.2235
21,04,15	05:40:00	35	0	0.0549	0.0475	0.0529	0.0554	0.0515	0.0574	0.0588	0.0534	0.0676	0.0701	0.0583	0.0676	0.0627	0.0569	0.0539	0.0608	0.052	0.0593	0.0936	0.0946	0.0725	0.0799	0.1015	0.0892	0.1078	0.1025	0.0877	0.1029	0.1098	0.0941	0.101	0.0961	0.0922	0.0897	0.0931	0.0475	0.1853	0.1564	0.1833	0.1946	0.173	0.2015	0.1971	0.174	0.2275	0.2216
21,04,15	05:50:00	36	0	0.0554	0.0471	0.0534	0.0583	0.0515	0.0583	0.0608	0.0544	0.0686	0.0716	0.0588	0.0672	0.0637	0.0569	0.0559	0.0662	0.0534	0.0593	0.0975	0.1	0.075	0.0843	0.1054	0.0882	0.1098	0.1064	0.0897	0.1064	0.1137	0.0966	0.1054	0.099	0.0951	0.0926	0.0956	0.05	0.1902	0.1578	0.1868	0.199	0.1745	0.2054	0.202	0.1765	0.2328	0.2275
21,04,15	06:00:00	37	0	0.0544	0.0446	0.0525	0.0569	0.0485	0.0559	0.0603	0.052	0.0676	0.0706	0.0554	0.0647	0.0647	0.0549	0.0559	0.0618	0.05	0.0593	0.0941	0.0951	0.0735	0.0809	0.1	0.0877	0.1088	0.101	0.0892	0.1039	0.1093	0.0941	0.1025	0.0946	0.0922	0.0897	0.0922	0.05	0.1897	0.1613	0.1887	0.1995	0.1784	0.2078	0.2029	0.1794	0.2348	0.2289
21,04,15	06:10:00	38	0	0.0559	0.0456	0.0549	0.0588	0.05	0.0603	0.0603	0.0525	0.0711	0.0701	0.0569	0.0691	0.0672	0.0574	0.0559	0.0657	0.051	0.0623	0.0941	0.0985	0.0721	0.077	0.1025	0.0882	0.1064	0.1034	0.0868	0.102	0.1108	0.0941	0.1015	0.0975	0.0912	0.0907	0.0956	0.0495	0.1858	0.1574	0.1824	0.1961	0.1745	0.201	0.1985	0.176	0.2284	0.224
21,04,15	06:20:00	39	0	0.0554	0.0436	0.0544	0.0569	0.0475	0.0613	0.0593	0.05	0.0706	0.0701	0.0539	0.0701	0.0652	0.0529	0.0593	0.0632	0.049	0.0618	0.0936	0.0971	0.074	0.0828	0.1015	0.0892	0.1078	0.1025	0.0892	0.1054	0.1103	0.0926	0.1039	0.0975	0.0926	0.0917	0.0956	0.0505	0.1858	0.1559	0.1828	0.1951	0.1735	0.202	0.1985	0.1755	0.2284	0.2245
21,04,15	06:30:00	40	0	0.0544	0.0475	0.0554	0.0564	0.0544	0.0623	0.0583	0.0564	0.0706	0.0696	0.0608	0.0701	0.0627	0.0583	0.0574	0.0613	0.0539	0.0632	0.0922	0.0951	0.075	0.0809	0.0995	0.0877	0.1054	0.0995	0.0873	0.1005	0.1069	0.0936	0.099	0.0936	0.0897	0.0877	0.0912	0.0505	0.1882	0.1578	0.1853	0.198	0.1755	0.2034	0.202	0.177	0.2314	0.2279
21,04,15	06:40:00	41	0	0.0544	0.0456	0.0574	0.0559	0.0495	0.0598	0.0583	0.051	0.0691	0.0701	0.0559	0.0672	0.0637	0.0539	0.0559	0.0623	0.048	0.0608	0.0946	0.0951	0.0721	0.0804	0.101	0.0877	0.1029	0.0975	0.0843	0.1005	0.1054	0.0887	0.0975	0.0922	0.0877	0.0863	0.0887	0.049	0.1848	0.1564	0.1828	0.1941	0.173	0.2029	0.199	0.176	0.2294	0.2255
21,04,15	06:50:00	42	0	0.0544	0.0485	0.0549	0.0574	0.052	0.0588	0.0618	0.0539	0.0691	0.0711	0.0583	0.0657	0.0652	0.0559	0.0559	0.0642	0.0515	0.0613	0.0931	0.0926	0.0721	0.0804	0.0985	0.0873	0.1025	0.0961	0.0853	0.099	0.1049	0.0907	0.0966	0.0922	0.0887	0.0863	0.0868	0.0471	0.1887	0.1603	0.1858	0.1975	0.1765	0.2049	0.2025	0.1789	0.2324	0.2284
21,04,15	07:00:00	43	0	0.0559	0.0461	0.0574	0.0583	0.05	0.0593	0.0613	0.0505	0.0716	0.0716	0.0569	0.0696	0.0632	0.0574	0.0578	0.0627	0.05	0.0603	0.0917	0.0926	0.074	0.0799	0.0995	0.0892	0.102	0.0951	0.0868	0.101	0.1059	0.0917	0.098	0.0907	0.0902	0.0868	0.0887	0.05	0.1877	0.1564	0.1838	0.1975	0.174	0.2029	0.2005	0.1775	0.2304	0.2294
21,04,15	07:10:00	44	0	0.0549	0.0461	0.0539	0.0569	0.0515	0.0574	0.0583	0.0549	0.0691	0.0696	0.0583	0.0672	0.0637	0.0574	0.0578	0.0608	0.0525	0.0598	0.0936	0.0956	0.0735	0.0804	0.1015	0.0907	0.1044	0.099	0.0873	0.101	0.1059	0.0907	0.1	0.0946	0.0892	0.0877	0.0936	0.0525	0.1877	0.1578	0.1848	0.199	0.176	0.2049	0.2025	0.1789	0.2324	0.2294
21,04,15	07:20:00	45	0	0.0569	0.0451	0.0529	0.0588	0.0485	0.0564	0.0613	0.0515	0.0662	0.073	0.0554	0.0672	0.0657	0.0549	0.0559	0.0647	0.0515	0.0583	0.0902	0.0941	0.0735	0.0779	0.0985	0.0868	0.1025	0.0951	0.0863	0.0995	0.1039	0.0907	0.0956	0.0926	0.0882	0.0848	0.0902	0.05	0.1902	0.1588	0.1868	0.1985	0.1765	0.2059	0.2034	0.1799	0.2338	0.2319
21,04,15	07:30:00	46	0	0.0544	0.0475	0.0559	0.0564	0.0529	0.0613	0.0603	0.0564	0.0676	0.0711	0.0593	0.0667	0.0657	0.0574	0.0574	0.0623	0.0529	0.0618	0.0936	0.0961	0.073	0.0814	0.1005	0.0882	0.1044	0.0985	0.0877	0.102	0.1059	0.0912	0.102	0.0941	0.0882	0.0897	0.0907	0.0505	0.1887	0.1608	0.1877	0.1995	0.1784	0.2064	0.2039	0.1814	0.2363	0.2319
21,04,15	07:40:00	47	0	0.0534	0.048	0.0529	0.0564	0.0539	0.0583	0.0583	0.0564	0.0681	0.0691	0.0583	0.0667	0.0647	0.0588	0.0559	0.0618	0.0549	0.0598	0.0917	0.098	0.0745	0.0779	0.1015	0.0897	0.1029	0.1	0.0887	0.0995	0.1074	0.0922	0.0971	0.0946	0.0902	0.0838	0.0936	0.0529	0.1882	0.1583	0.1863	0.198	0.1765	0.2064	0.2025	0.1804	0.2358	0.2314
21,04,15	07:50:00	48	0	0.0569	0.0461	0.0569	0.0593	0.051	0.0603	0.0623	0.0539	0.0716	0.0725	0.0574	0.0691	0.0672	0.0578	0.0578	0.0642	0.0515	0.0627	0.0936	0.099	0.0745	0.0804	0.1044	0.0877	0.1059	0.0995	0.0873	0.1029	0.1108	0.0917	0.0995	0.098	0.0912	0.0873	0.0956	0.0515	0.1863	0.1564	0.1848	0.198	0.1725	0.2025	0.2015	0.1775	0.2314	0.2309
21,04,15	08:00:00	49	0	0.0549	0.0495	0.0544	0.0564	0.0534	0.0588	0.0603	0.0554	0.0691	0.0711	0.0583	0.0672	0.0642	0.0588	0.0569	0.0642	0.0539	0.0618	0.0956	0.0995	0.0745	0.0828	0.1029	0.0912	0.1054	0.1005	0.0863	0.1025	0.1088	0.0926	0.1015	0.0951	0.0912	0.0882	0.0922	0.0505	0.1917	0.1623	0.1873	0.2025	0.1789	0.2069	0.2069	0.1833	0.2363	0.2373
21,04,15	08:10:00	50	0	0.0539	0.0471	0.0588	0.0569	0.0515	0.0652	0.0603	0.0559	0.0735	0.0721	0.0583	0.0711	0.0652	0.0588	0.0608	0.0647	0.0515	0.0647	0.0936	0.0975	0.0745	0.0819	0.1039	0.0892	0.1029	0.102	0.0902	0.101	0.1083	0.0936	0.101	0.0971	0.0912	0.0873	0.0926	0.0534	0.1873	0.1564	0.1843	0.198	0.175	0.202	0.2029	0.1794	0.2314	0.2314
21,04,15	08:20:00	51	0	0.0529	0.0436	0.0529	0.0534	0.0485	0.0564	0.0574	0.0529	0.0681	0.0676	0.0564	0.0672	0.0637	0.0544	0.0564	0.0603	0.0505	0.0569	0.0917	0.0912	0.0725	0.0794	0.0975	0.0882	0.1044	0.0961	0.0848	0.0995	0.1039	0.0912	0.0975	0.0917	0.0897	0.0858	0.0882	0.0505	0.1907	0.1608	0.1897	0.201	0.1794	0.2078	0.2064	0.1833	0.2382	0.2363
21,04,15	08:30:00	52	0	0.0554	0.0485	0.0544	0.0578	0.0534	0.0598	0.0608	0.0569	0.0691	0.0691	0.0613	0.0711	0.0637	0.0603	0.0593	0.0618	0.0564	0.0613	0.0966	0.0956	0.0725	0.0838	0.1044	0.0873	0.1074	0.1015	0.0843	0.1039	0.1093	0.0912	0.1044	0.0985	0.0887	0.0902	0.0931	0.05	0.1887	0.1583	0.1863	0.2005	0.177	0.2049	0.2039	0.1814	0.2348	0.2343
21,04,15	08:40:00	53	0	0.0534	0.0456	0.0515	0.0578	0.05	0.0554	0.0608	0.0529	0.0681	0.0716	0.0564	0.0667	0.0672	0.0564	0.0544	0.0647	0.0505	0.0588	0.0922	0.0941	0.0711	0.0809	0.102	0.0863	0.1049	0.1005	0.0858	0.101	0.1074	0.0897	0.0995	0.0946	0.0892	0.0868	0.0922	0.0495	0.1873	0.1574	0.1873	0.198	0.1765	0.2034	0.2025	0.1809	0.2348	0.2324
21,04,15	08:50:00	54	0	0.0544	0.0466	0.0549	0.0559	0.052	0.0593	0.0598	0.0544	0.0706	0.0711	0.0588	0.0691	0.0652	0.0578	0.0588	0.0618	0.0525	0.0623	0.0931	0.0975	0.075	0.0794	0.1034	0.0897	0.1034	0.1015	0.0907	0.0995	0.1088	0.0971	0.0985	0.0971	0.0917	0.0877	0.0926	0.0534	0.1873	0.1569	0.1868	0.199	0.1755	0.2044	0.2029	0.1804	0.2348	0.2338
21,04,15	09:00:00	55	0	0.0549	0.0471	0.0554	0.0559	0.051	0.0588	0.0603	0.0549	0.0691	0.0701	0.0583	0.0701	0.0657	0.0588	0.0569	0.0627	0.0505	0.0618	0.0917	0.0956	0.0725	0.0814	0.101	0.0902	0.1039	0.099	0.0877	0.102	0.1064	0.0912	0.1015	0.0961	0.0902	0.0868	0.0912	0.052	0.1863	0.1554	0.1828	0.1966	0.1745	0.201	0.2015	0.1794	0.2319	0.2324
21,04,15	09:10:00	56	0	0.0544	0.0471	0.0559	0.0578	0.0529	0.0598	0.0613	0.0549	0.0681	0.0745	0.0593	0.0662	0.0667	0.0593	0.0559	0.0652	0.0534	0.0613	0.0912	0.0966	0.0725	0.0828	0.1029	0.0887	0.1044	0.1029	0.0868	0.1034	0.1098	0.0922	0.101	0.0975	0.0892	0.0897	0.0926	0.05	0.1892	0.1588	0.1873	0.2	0.1765	0.2059	0.2054	0.1824	0.2368	0.2363
21,04,15	09:20:00	57	0	0.0549	0.0485	0.0534	0.0544	0.052	0.0603	0.0598	0.0564	0.0706	0.0721	0.0613	0.0701	0.0652	0.0608	0.0564	0.0637	0.0554	0.0603	0.0936	0.0936	0.075	0.0824	0.1	0.0902	0.1064	0.0985	0.0892	0.102	0.1069	0.0941	0.102	0.0956	0.0926	0.0868	0.0912	0.0534	0.1848	0.1559	0.1828	0.1946	0.174	0.201	0.2005	0.1804	0.2309	0.2319
21,04,15	09:30:00	58	0	0.0539	0.0451	0.0495	0.0564	0.0505	0.0534	0.0598	0.0544	0.0657	0.0721	0.0574	0.0637	0.0647	0.0588	0.0544	0.0613	0.052	0.0578	0.0917	0.0931	0.0691	0.0799	0.0995	0.0853	0.1015	0.0975	0.0858	0.1	0.1044	0.0892	0.098	0.0922	0.0877	0.0853	0.0873	0.0485	0.1848	0.1544	0.1814	0.1956	0.1716	0.199	0.202	0.1779	0.2319	0.2324
21,04,15	09:40:00	59	0	0.0564	0.0471	0.0549	0.0588	0.051	0.0593	0.0623	0.0544	0.0711	0.0755	0.0588	0.0667	0.0662	0.0583	0.0588	0.0642	0.052	0.0623	0.0961	0.098	0.076	0.0853	0.1039	0.0897	0.1074	0.1044	0.0912	0.1049	0.1098	0.0941	0.1029	0.0956	0.0936	0.0877	0.0922	0.0539	0.1887	0.1588	0.1858	0.201	0.1779	0.2034	0.2049	0.1838	0.2358	0.2377
21,04,15	09:50:00	60	0	0.0559	0.0471	0.0569	0.0578	0.0525	0.0613	0.0608	0.0559	0.0716	0.074	0.0598	0.0701	0.0672	0.0598	0.0603	0.0632	0.0529	0.0652	0.0941	0.0961	0.073	0.0828	0.1015	0.0868	0.1054	0.1	0.0877	0.102	0.1078	0.0922	0.101	0.0946	0.0897	0.0882	0.0917	0.051	0.1902	0.1588	0.1877	0.2025	0.1779	0.2074	0.2064	0.1838	0.2397	0.2387
21,04,15	10:00:00	61	0	0.0559	0.0446	0.0515	0.0578	0.049	0.0554	0.0623	0.0515	0.0662	0.075	0.0564	0.0662	0.0676	0.0549	0.0554	0.0637	0.05	0.0564	0.0902	0.0951	0.0755	0.0794	0.102	0.0912	0.1049	0.099	0.0907	0.102	0.1069	0.0931	0.099	0.0956	0.0912	0.0868	0.0907	0.0544	0.1853	0.1549	0.1828	0.1966	0.1721	0.2	0.2015	0.1799	0.2319	0.2338
21,04,15	10:10:00	62	0	0.0544	0.0456	0.0544	0.0574	0.0515	0.0593	0.0613	0.0539	0.0711	0.073	0.0583	0.0696	0.0672	0.0588	0.0578	0.0647	0.0515	0.0618	0.0956	0.0971	0.0716	0.0843	0.1039	0.0848	0.1069	0.1034	0.0853	0.1054	0.1108	0.0897	0.1029	0.098	0.0863	0.0902	0.0926	0.048	0.1863	0.1569	0.1848	0.1975	0.176	0.202	0.202	0.1828	0.2353	0.2353
21,04,15	10:20:00	63	0	0.0544	0.0466	0.0559	0.0583	0.0515	0.0578	0.0608	0.0569	0.0686	0.074	0.0578	0.0681	0.0676	0.0574	0.0578	0.0642	0.0539	0.0603	0.0941	0.0951	0.075	0.0833	0.102	0.0902	0.1069	0.1015	0.0907	0.1044	0.1078	0.0951	0.1054	0.0966	0.0912	0.0917	0.0917	0.0534	0.1873	0.1578	0.1858	0.1985	0.1745	0.2029	0.2034	0.1828	0.2348	0.2373
21,04,15	10:30:00	64	0	0.0554	0.0451	0.0529	0.0574	0.05	0.0588	0.0613	0.052	0.0686	0.074	0.0574	0.0667	0.0667	0.0559	0.0578	0.0647	0.0505	0.0608	0.0956	0.0946	0.0745	0.0838	0.101	0.0912	0.1078	0.101	0.0897	0.1039	0.1093	0.0941	0.1049	0.0951	0.0917	0.0912	0.0897	0.0529	0.1887	0.1588	0.1882	0.201	0.1775	0.2074	0.2054	0.1858	0.2382	0.2387
21,04,15	10:40:00	65	0	0.0554	0.0461	0.0534	0.0583	0.0505	0.0559	0.0627	0.0539	0.0686	0.075	0.0578	0.0667	0.0691	0.0569	0.0578	0.0652	0.0525	0.0598	0.0956	0.0956	0.076	0.0833	0.1029	0.0887	0.1074	0.1	0.0897	0.1064	0.1108	0.0946	0.1054	0.0966	0.0922	0.0912	0.0922	0.0525	0.1877	0.1554	0.1853	0.1995	0.175	0.2039	0.2054	0.1828	0.2368	0.2377
21,04,15	10:50:00	66	0	0.0534	0.048	0.0539	0.0554	0.0515	0.0574	0.0588	0.0554	0.0696	0.0721	0.0588	0.0701	0.0652	0.0569	0.0603	0.0608	0.0529	0.0613	0.0941	0.0975	0.0745	0.0833	0.102	0.0912	0.1078	0.1025	0.0907	0.1069	0.1103	0.0946	0.1025	0.098	0.0922	0.0907	0.0922	0.0505	0.1848	0.1529	0.1819	0.1966	0.1716	0.198	0.2015	0.1799	0.2314	0.2343
21,04,15	11:00:00	67	0	0.0544	0.0441	0.0534	0.0578	0.0475	0.0588	0.0603	0.0529	0.0691	0.0721	0.0559	0.0672	0.0676	0.0564	0.0574	0.0627	0.0505	0.0608	0.0941	0.098	0.0721	0.0828	0.1044	0.0873	0.1069	0.1015	0.0882	0.1044	0.1098	0.0922	0.1039	0.0975	0.0897	0.0887	0.0926	0.0495	0.1848	0.1534	0.1843	0.1975	0.173	0.2	0.2025	0.1799	0.2333	0.2358
21,04,15	11:10:00	68	0	0.0539	0.0475	0.0525	0.0559	0.051	0.0574	0.0598	0.0559	0.0676	0.0721	0.0593	0.0667	0.0667	0.0588	0.0564	0.0652	0.052	0.0583	0.0946	0.0985	0.0725	0.0824	0.1054	0.0863	0.1093	0.1044	0.0858	0.1049	0.1108	0.0912	0.1029	0.098	0.0882	0.0897	0.0951	0.0505	0.1907	0.1583	0.1873	0.2044	0.1789	0.2059	0.2088	0.1868	0.2397	0.2436
21,04,15	11:20:00	69	0	0.0549	0.0456	0.0559	0.0574	0.0505	0.0613	0.0613	0.0539	0.0706	0.074	0.0588	0.0701	0.0676	0.0583	0.0583	0.0637	0.052	0.0623	0.0951	0.0971	0.0716	0.0833	0.1044	0.0877	0.1093	0.102	0.0877	0.1054	0.1108	0.0931	0.1025	0.099	0.0882	0.0907	0.0946	0.0505	0.1873	0.1554	0.1858	0.198	0.1755	0.2034	0.2034	0.1828	0.2373	0.2373
21,04,15	11:30:00	70	0	0.0539	0.0466	0.0544	0.0569	0.0525	0.0588	0.0598	0.0569	0.0706	0.0701	0.0588	0.0696	0.0667	0.0574	0.0593	0.0632	0.0525	0.0613	0.0946	0.0956	0.075	0.0824	0.1025	0.0902	0.1088	0.1005	0.0897	0.1054	0.1098	0.0951	0.1039	0.0975	0.0931	0.0882	0.0926	0.0534	0.1853	0.1544	0.1833	0.1975	0.1725	0.199	0.2029	0.1819	0.2343	0.2363
21,04,15	11:40:00	71	0	0.0544	0.0451	0.0559	0.0564	0.05	0.0613	0.0593	0.0539	0.0725	0.0711	0.0559	0.0721	0.0652	0.0569	0.0623	0.0632	0.0505	0.0637	0.0946	0.0966	0.077	0.0828	0.1034	0.0907	0.1074	0.102	0.0912	0.1044	0.1093	0.0956	0.1039	0.0971	0.0941	0.0902	0.0922	0.0525	0.1858	0.1544	0.1838	0.1975	0.1716	0.1995	0.2034	0.1819	0.2338	0.2373
21,04,15	11:50:00	72	0	0.0525	0.0475	0.0539	0.0549	0.0515	0.0574	0.0598	0.0534	0.0681	0.0711	0.0578	0.0676	0.0647	0.0564	0.0583	0.0623	0.0515	0.0603	0.0946	0.098	0.0721	0.0838	0.1044	0.0873	0.1074	0.1029	0.0868	0.1044	0.1108	0.0922	0.1029	0.0975	0.0882	0.0887	0.0946	0.05	0.1877	0.1559	0.1843	0.199	0.175	0.2005	0.2049	0.1833	0.2348	0.2392
21,04,15	12:00:00	73	0	0.0554	0.0466	0.0529	0.0588	0.0505	0.0578	0.0608	0.0544	0.0691	0.075	0.0598	0.0672	0.0686	0.0569	0.0549	0.0662	0.0525	0.0608	0.0922	0.0971	0.0735	0.0814	0.1034	0.0897	0.1078	0.1025	0.0897	0.1025	0.1108	0.0941	0.1015	0.0966	0.0922	0.0877	0.0931	0.0529	0.1873	0.1574	0.1853	0.199	0.176	0.202	0.2054	0.1843	0.2348	0.2407
21,04,15	12:10:00	74	0	0.0534	0.0471	0.0534	0.0544	0.0525	0.0578	0.0588	0.0554	0.0696	0.074	0.0588	0.0691	0.0672	0.0574	0.0578	0.0647	0.0539	0.0583	0.0922	0.0926	0.074	0.0804	0.1015	0.0892	0.1054	0.099	0.0887	0.1029	0.1088	0.0951	0.1015	0.0966	0.0897	0.0873	0.0902	0.0495	0.1858	0.1559	0.1843	0.1975	0.1755	0.2005	0.2039	0.1848	0.2358	0.2387
21,04,15	12:20:00	75	0	0.0549	0.0451	0.0529	0.0559	0.05	0.0578	0.0608	0.0559	0.0691	0.073	0.0574	0.0681	0.0672	0.0574	0.0574	0.0627	0.052	0.0623	0.0917	0.0941	0.0716	0.0794	0.1015	0.0873	0.1054	0.1015	0.0892	0.1029	0.1093	0.0931	0.102	0.0966	0.0887	0.0873	0.0897	0.0515	0.1897	0.1564	0.1858	0.2005	0.176	0.2025	0.2074	0.1848	0.2368	0.2422
21,04,15	12:30:00	76	0	0.0574	0.0471	0.0544	0.0618	0.0525	0.0588	0.0632	0.0564	0.0681	0.077	0.0623	0.0681	0.0706	0.0603	0.0578	0.0681	0.0559	0.0603	0.0912	0.0941	0.075	0.0799	0.1034	0.0902	0.1078	0.101	0.0897	0.1039	0.1103	0.0946	0.102	0.0966	0.0931	0.0863	0.0917	0.0534	0.1853	0.1534	0.1833	0.1975	0.1725	0.1995	0.2029	0.1824	0.2348	0.2377
21,04,15	12:40:00	77	0	0.0554	0.0485	0.0564	0.0588	0.0544	0.0593	0.0618	0.0578	0.0706	0.0755	0.0603	0.0701	0.0686	0.0608	0.0588	0.0672	0.0559	0.0637	0.0936	0.0985	0.076	0.0828	0.1034	0.0907	0.1088	0.1029	0.0912	0.1039	0.1108	0.0956	0.1025	0.0995	0.0922	0.0902	0.0926	0.0525	0.1799	0.149	0.1804	0.1922	0.1681	0.1951	0.1975	0.1775	0.2299	0.2324
21,04,15	12:50:00	78	0	0.0564	0.0461	0.0574	0.0588	0.051	0.0613	0.0623	0.0554	0.073	0.0735	0.0574	0.0711	0.0701	0.0574	0.0593	0.0667	0.052	0.0627	0.0946	0.0975	0.073	0.0838	0.1049	0.0877	0.1083	0.1039	0.0892	0.1059	0.1127	0.0946	0.1039	0.1	0.0902	0.0897	0.0961	0.0525	0.1833	0.1525	0.1824	0.1951	0.1711	0.199	0.2	0.1799	0.2328	0.2353
21,04,15	13:00:00	79	0	0.0544	0.0475	0.0539	0.0583	0.0529	0.0603	0.0583	0.0574	0.0706	0.0721	0.0608	0.0696	0.0672	0.0598	0.0593	0.0627	0.0534	0.0627	0.0946	0.0985	0.0755	0.0828	0.1059	0.0892	0.1103	0.1059	0.0917	0.1059	0.1147	0.098	0.1054	0.1	0.0922	0.0907	0.0956	0.0539	0.1838	0.1525	0.1819	0.1966	0.1721	0.1975	0.202	0.1814	0.2309	0.2377
21,04,15	13:10:00	80	0	0.0564	0.0456	0.0549	0.0603	0.051	0.0564	0.0623	0.0544	0.0662	0.0755	0.0583	0.0686	0.0696	0.0583	0.0574	0.0676	0.052	0.0603	0.0941	0.0966	0.074	0.0833	0.1064	0.0887	0.1083	0.1039	0.0897	0.1054	0.1132	0.0946	0.1034	0.099	0.0922	0.0882	0.0941	0.0505	0.1819	0.1505	0.1779	0.1941	0.1691	0.1951	0.199	0.1789	0.2299	0.2358
21,04,15	13:20:00	81	0	0.0539	0.0461	0.0564	0.0578	0.0515	0.0559	0.0598	0.0544	0.0701	0.0725	0.0578	0.0701	0.0662	0.0564	0.0578	0.0623	0.051	0.0603	0.0912	0.0995	0.0721	0.0799	0.1064	0.0873	0.1083	0.1059	0.0887	0.1039	0.1137	0.0946	0.101	0.1	0.0897	0.0882	0.0956	0.052	0.1828	0.1534	0.1819	0.1966	0.1721	0.1975	0.201	0.1828	0.2314	0.2377
21,04,15	13:30:00	82	0	0.0559	0.0466	0.0574	0.0603	0.051	0.0603	0.0637	0.0539	0.0721	0.076	0.0588	0.0711	0.0696	0.0593	0.0588	0.0672	0.0525	0.0637	0.0946	0.101	0.0725	0.0828	0.1064	0.0887	0.1113	0.1059	0.0897	0.1069	0.1142	0.0946	0.1049	0.1015	0.0907	0.0917	0.0941	0.0525	0.1863	0.1539	0.1838	0.1975	0.173	0.1985	0.2034	0.1833	0.2348	0.2397
21,04,15	13:40:00	83	0	0.0564	0.0461	0.0534	0.0593	0.0495	0.0564	0.0623	0.0544	0.0711	0.0755	0.0593	0.0711	0.0696	0.0569	0.0598	0.0667	0.0529	0.0608	0.0951	0.0975	0.0711	0.0828	0.1039	0.0877	0.1118	0.1039	0.0887	0.1074	0.1137	0.0936	0.1049	0.1015	0.0902	0.0912	0.0951	0.051	0.1824	0.15	0.1809	0.1946	0.1691	0.1956	0.2005	0.1789	0.2309	0.2377
21,04,15	13:50:00	84	0	0.0549	0.0466	0.0529	0.0578	0.0505	0.0588	0.0623	0.0559	0.0691	0.074	0.0588	0.0686	0.0706	0.0578	0.0578	0.0667	0.0549	0.0603	0.0946	0.0956	0.075	0.0838	0.1034	0.0887	0.1098	0.1044	0.0877	0.1078	0.1132	0.0931	0.1025	0.1015	0.0897	0.0897	0.0936	0.0529	0.1848	0.1534	0.1824	0.1985	0.1735	0.198	0.2039	0.1828	0.2333	0.2412
21,04,15	14:00:00	85	0	0.0539	0.0441	0.0549	0.0564	0.0505	0.0583	0.0613	0.0534	0.0701	0.075	0.0578	0.0686	0.0672	0.0578	0.0574	0.0647	0.051	0.0618	0.0956	0.0971	0.073	0.0843	0.1034	0.0882	0.1118	0.1039	0.0877	0.1069	0.1098	0.0946	0.1044	0.098	0.0902	0.0912	0.0922	0.0525	0.1843	0.1525	0.1828	0.1966	0.1706	0.198	0.202	0.1819	0.2343	0.2392
21,04,15	14:10:00	86	0	0.0564	0.048	0.052	0.0593	0.052	0.0564	0.0618	0.0559	0.0676	0.075	0.0613	0.0662	0.0686	0.0593	0.0544	0.0667	0.0539	0.0574	0.0941	0.0961	0.0725	0.0828	0.1029	0.0882	0.1098	0.102	0.0882	0.1054	0.1093	0.0931	0.1049	0.0975	0.0897	0.0897	0.0907	0.0515	0.1809	0.1485	0.1784	0.1926	0.1681	0.1946	0.1995	0.1789	0.2284	0.2363
21,04,15	14:20:00	87	0	0.0549	0.0471	0.0529	0.0588	0.0525	0.0588	0.0608	0.0578	0.0711	0.0755	0.0613	0.0691	0.0691	0.0603	0.0598	0.0657	0.0544	0.0608	0.0941	0.0946	0.074	0.0838	0.1054	0.0902	0.1113	0.1025	0.0887	0.1054	0.1113	0.0956	0.1069	0.1	0.0912	0.0897	0.0926	0.0529	0.1858	0.1534	0.1828	0.1995	0.1711	0.1985	0.2039	0.1824	0.2338	0.2402
21,04,15	14:30:00	88	0	0.0534	0.048	0.0578	0.0569	0.0529	0.0603	0.0598	0.0554	0.0721	0.0735	0.0613	0.0721	0.0662	0.0593	0.0603	0.0637	0.0534	0.0623	0.0946	0.0971	0.074	0.0833	0.1049	0.0892	0.1088	0.1049	0.0902	0.1069	0.1103	0.0936	0.1044	0.1	0.0907	0.0897	0.0926	0.0515	0.1814	0.151	0.1804	0.1941	0.1701	0.1961	0.2	0.1809	0.2319	0.2368
21,04,15	14:40:00	89	0	0.0549	0.0436	0.0544	0.0588	0.05	0.0578	0.0623	0.0559	0.0696	0.073	0.0593	0.0691	0.0691	0.0578	0.0564	0.0647	0.051	0.0618	0.0956	0.098	0.0725	0.0843	0.1059	0.0873	0.1098	0.1049	0.0882	0.1064	0.1123	0.0936	0.1054	0.0995	0.0887	0.0922	0.0936	0.0525	0.1819	0.1515	0.1814	0.1941	0.1701	0.1961	0.2	0.1804	0.2319	0.2377
21,04,15	14:50:00	90	0	0.0559	0.0422	0.0539	0.0603	0.0466	0.0574	0.0613	0.0515	0.0681	0.0725	0.0554	0.0681	0.0672	0.0549	0.0569	0.0676	0.05	0.0613	0.0956	0.0975	0.0725	0.0863	0.1034	0.0877	0.1118	0.1029	0.0897	0.1064	0.1103	0.0951	0.1069	0.0971	0.0897	0.0912	0.0922	0.0525	0.1833	0.152	0.1824	0.1966	0.1696	0.1966	0.202	0.1824	0.2338	0.2397
21,04,15	15:00:00	91	0	0.0554	0.0475	0.0549	0.0578	0.0539	0.0598	0.0623	0.0574	0.0701	0.0755	0.0632	0.0701	0.0686	0.0593	0.0593	0.0667	0.0529	0.0627	0.0966	0.0956	0.075	0.0848	0.1025	0.0882	0.1137	0.102	0.0902	0.1078	0.1098	0.0966	0.1064	0.0985	0.0931	0.0917	0.0931	0.0549	0.1848	0.1554	0.1843	0.1985	0.1735	0.2	0.2034	0.1858	0.2368	0.2426
21,04,15	15:10:00	92	0	0.0569	0.0475	0.0583	0.0618	0.0525	0.0623	0.0642	0.0578	0.074	0.0765	0.0593	0.0725	0.0711	0.0588	0.0627	0.0701	0.0554	0.0642	0.0985	0.1	0.076	0.0877	0.1074	0.0907	0.1157	0.1064	0.0902	0.1108	0.1157	0.0961	0.1088	0.1025	0.0931	0.0931	0.0951	0.0539	0.1828	0.1525	0.1799	0.1961	0.1706	0.1941	0.202	0.1824	0.2299	0.2392
21,04,15	15:20:00	93	0	0.0539	0.0441	0.0539	0.0583	0.0485	0.0559	0.0613	0.0539	0.0686	0.0755	0.0564	0.0681	0.0676	0.0539	0.0578	0.0647	0.0515	0.0608	0.0941	0.0961	0.0745	0.0814	0.1054	0.0877	0.1093	0.1039	0.0892	0.1054	0.1093	0.0936	0.1044	0.0995	0.0917	0.0897	0.0926	0.0544	0.1804	0.1495	0.1799	0.1931	0.1681	0.1951	0.199	0.1804	0.2304	0.2363
21,04,15	15:30:00	94	0	0.0529	0.0466	0.05	0.0574	0.0505	0.0534	0.0598	0.0554	0.0632	0.0735	0.0583	0.0652	0.0672	0.0578	0.0554	0.0632	0.0529	0.0569	0.0941	0.0946	0.074	0.0824	0.1034	0.0877	0.1093	0.1034	0.0882	0.1039	0.1118	0.0936	0.1039	0.0966	0.0892	0.0897	0.0922	0.0534	0.1828	0.151	0.1804	0.1956	0.1691	0.1966	0.201	0.1809	0.2319	0.2392
21,04,15	15:40:00	95	0	0.0539	0.0461	0.0529	0.0554	0.05	0.0569	0.0603	0.0544	0.0686	0.0725	0.0569	0.0672	0.0676	0.0569	0.0569	0.0637	0.0525	0.0623	0.0922	0.0946	0.0721	0.0824	0.1034	0.0877	0.1078	0.1	0.0892	0.1039	0.1083	0.0936	0.1039	0.0975	0.0897	0.0902	0.0892	0.0505	0.1779	0.148	0.1745	0.1912	0.1657	0.1897	0.1975	0.176	0.2275	0.2348
21,04,15	15:50:00	96	0	0.0549	0.0446	0.0529	0.0569	0.049	0.0564	0.0608	0.0549	0.0691	0.074	0.0578	0.0686	0.0701	0.0574	0.0593	0.0657	0.051	0.0613	0.0917	0.0956	0.0716	0.0819	0.1025	0.0868	0.1069	0.1025	0.0892	0.1059	0.1113	0.0926	0.1034	0.098	0.0892	0.0877	0.0926	0.051	0.1794	0.1495	0.177	0.1926	0.1662	0.1926	0.198	0.1794	0.2279	0.2373
21,04,15	16:00:00	97	0	0.0564	0.048	0.0549	0.0593	0.0525	0.0583	0.0627	0.0578	0.0696	0.0765	0.0598	0.0696	0.0701	0.0603	0.0569	0.0686	0.0529	0.0623	0.0946	0.0956	0.0725	0.0843	0.1039	0.0877	0.1118	0.1029	0.0892	0.1064	0.1093	0.0931	0.1064	0.0995	0.0897	0.0912	0.0936	0.0515	0.1833	0.152	0.1804	0.1956	0.1706	0.1956	0.202	0.1824	0.2328	0.2407
Date	Time	No,	PAR	F1	F2	F3	F4	F5	F6	F7	F8	F9	F10	F11	F12	F13	F14	F15	F16	F17	F18	F19	F20	F21	F22	F23	F24	F25	F26	F27	F28	F29	F30	F31	F32	F33	F34	F35	F36	Fm'1	Fm'2	Fm'3	Fm'4	Fm'5	Fm'6	Fm'7	Fm'8	Fm'9	Fm'10
21,04,15	23:50:00	1	0	0.051	0.0475	0.0588	0.0613	0.0559	0.0632	0.0681	0.0662	0.0804	0.0706	0.0725	0.0824	0.0735	0.0652	0.0819	0.0696	0.0578	0.0691	0.1074	0.1039	0.0784	0.0897	0.1157	0.0951	0.1289	0.1206	0.0985	0.1216	0.125	0.1029	0.1279	0.1108	0.0961	0.098	0.0971	0.0529	0.1549	0.1417	0.1814	0.1819	0.1676	0.1971	0.1559	0.1471	0.1755	0.149
22,04,15	1900-01-01	2	0	0.0461	0.0392	0.0505	0.0525	0.0466	0.0569	0.0632	0.0608	0.0721	0.0642	0.0676	0.0794	0.0711	0.0642	0.0789	0.0681	0.0583	0.0706	0.1015	0.0995	0.073	0.0853	0.1108	0.0907	0.1294	0.1176	0.0975	0.1176	0.1225	0.102	0.1275	0.1113	0.0966	0.1015	0.1015	0.0554	0.1441	0.127	0.1632	0.1662	0.148	0.1824	0.1657	0.1554	0.1873	0.1598
Date	Time	No,	PAR	F1	F2	F3	F4	F5	F6	F7	F8	F9	F10	F11	F12	F13	F14	F15	F16	F17	F18	F19	F20	F21	F22	F23	F24	F25	F26	F27	F28	F29	F30	F31	F32	F33	F34	F35	F36	Fm'1	Fm'2	Fm'3	Fm'4	Fm'5	Fm'6	Fm'7	Fm'8	Fm'9	Fm'10
22,04,15	23:50:00	1	0	0.0539	0.0505	0.0613	0.0598	0.0529	0.0667	0.0554	0.051	0.0647	0.0588	0.0574	0.0745	0.0578	0.0554	0.0701	0.0529	0.0451	0.0613	0.1005	0.1	0.0721	0.0877	0.1108	0.0917	0.126	0.1176	0.0946	0.1191	0.1221	0.0975	0.1211	0.1132	0.0971	0.0946	0.102	0.0539	0.1902	0.177	0.1971	0.2093	0.1853	0.2147	0.1225	0.1152	0.1348	0.1255
23,04,15	00:00:00	2	0	0.0583	0.0505	0.0593	0.0642	0.0549	0.0662	0.0637	0.0574	0.0711	0.0681	0.0637	0.0755	0.0686	0.0588	0.0725	0.0632	0.0525	0.0632	0.098	0.1005	0.0711	0.0843	0.1064	0.0902	0.126	0.1152	0.0946	0.1181	0.1191	0.099	0.1196	0.1113	0.1	0.0961	0.102	0.0564	0.1961	0.1765	0.2049	0.2186	0.1912	0.2245	0.1618	0.1515	0.1794	0.1603
Date	Time	No,	PAR	F1	F2	F3	F4	F5	F6	F7	F8	F9	F10	F11	F12	F13	F14	F15	F16	F17	F18	F19	F20	F21	F22	F23	F24	F25	F26	F27	F28	F29	F30	F31	F32	F33	F34	F35	F36	Fm'1	Fm'2	Fm'3	Fm'4	Fm'5	Fm'6	Fm'7	Fm'8	Fm'9	Fm'10
23,04,15	23:50:00	1	0	0.0711	0.0701	0.0814	0.0804	0.077	0.0873	0.0701	0.0642	0.0721	0.0608	0.0662	0.0711	0.0485	0.0564	0.0618	0.051	0.0461	0.05	0.0975	0.0922	0.0657	0.0951	0.1127	0.0882	0.1294	0.1181	0.0956	0.1196	0.1098	0.0985	0.126	0.1118	0.0985	0.1025	0.1034	0.0549	0.2201	0.2108	0.2539	0.251	0.2373	0.2632	0.1402	0.1299	0.1485	0.1162
24,04,15	00:00:00	2	0	0.0706	0.0618	0.0745	0.0784	0.0676	0.0784	0.0681	0.0613	0.0686	0.0608	0.0598	0.0652	0.0525	0.0525	0.0578	0.0564	0.0426	0.051	0.0946	0.0897	0.0667	0.0887	0.1137	0.0931	0.1324	0.1206	0.1	0.1206	0.1118	0.1069	0.1265	0.1123	0.1034	0.0971	0.0975	0.0608	0.2235	0.2108	0.2559	0.252	0.2265	0.2637	0.1554	0.1426	0.1608	0.1108
		Graphic made to valorate stability
[truncated: 62 more columns]

## Sheet: Y(II) data graphics values
r= replica
		Chlamydomonas sp. Wild-type																		Chlamydomonas sp. Be-resistant
		Control			0,4ppm			4ppm			8 ppm			16ppm			33 ppm			Control			0,4 ppm			4 ppm			8 ppm			16 ppm			33 ppm
		r1	r2	r3	r1	r2	r3	r1	r2	r3	r1	r2	r3	r1	r2	r3	r1	r2	r3	r1	r2	r3	r1	r2	r3	r1	r2	r3	r1	r2	r3	r1	r2	r3	r1	r2	r3
Date	Time	Y(II)1	Y(II)2	Y(II)3	Y(II)4	Y(II)5	Y(II)6	Y(II)7	Y(II)8	Y(II)9	Y(II)10	Y(II)11	Y(II)12	Y(II)13	Y(II)14	Y(II)15	Y(II)16	Y(II)17	Y(II)18	Y(II)19	Y(II)20	Y(II)21	Y(II)22	Y(II)23	Y(II)24	Y(II)25	Y(II)26	Y(II)27	Y(II)28	Y(II)29	Y(II)30	Y(II)31	Y(II)32	Y(II)33	Y(II)34	Y(II)35	Y(II)36
21,04,15	01:00:00	0.665	0.685	0.668	0.672	0.679	0.671	0.656	0.667	0.662	0.649	0.656	0.648	0.639	0.653	0.636	0.632	0.648	0.631	0.592	0.582	0.583	0.6	0.588	0.593	0.577	0.578	0.577	0.583	0.571	0.574	0.561	0.568	0.58	0.559	0.558	0.559
21,04,15	06:00:00	0.713	0.723	0.722	0.715	0.728	0.731	0.703	0.71	0.712	0.692	0.706	0.716	0.693	0.711	0.698	0.693	0.699	0.695	0.631	0.637	0.639	0.637	0.638	0.638	0.604	0.625	0.625	0.613	0.619	0.618	0.61	0.619	0.616	0.606	0.608	0.603
22,04,15	12:00:00	0.704	0.704	0.714	0.704	0.713	0.714	0.704	0.705	0.706	0.688	0.69	0.708	0.684	0.703	0.706	0.675	0.68	0.683	0.628	0.621	0.622	0.634	0.621	0.616	0.609	0.615	0.611	0.617	0.608	0.607	0.609	0.61	0.597	0.604	0.596	0.573
22,04,15	24h	0.68	0.691	0.691	0.684	0.685	0.688	0.618	0.609	0.615	0.598	0.582	0.588	0.599	0.585	0.589	0.603	0.585	0.586	0.579	0.573	0.569	0.591	0.572	0.578	0.561	0.57	0.572	0.573	0.566	0.573	0.573	0.566	0.568	0.57	0.57	0.548
23,04,15	48h	0.703	0.714	0.711	0.706	0.713	0.705	0.606	0.621	0.604	0.575	0.577	0.578	0.577	0.586	0.575	0.593	0.587	0.587	0.572	0.567	0.61	0.589	0.564	0.576	0.549	0.559	0.593	0.563	0.559	0.587	0.573	0.558	0.605	0.596	0.597	0.617
24,04,15	72h	0.684	0.707	0.709	0.689	0.701	0.703	0.562	0.57	0.573	0.451	0.494	0.509	0.437	0.451	0.48	0.439	0.396	0.395	0.621	0.634	0.66	0.572	0.556	0.585	0.525	0.545	0.583	0.527	0.527	0.591	0.523	0.518	0.609	0.536	0.527	0.621

## Sheet: Y(II)
			mean vuelues of Y(II) Chamydomonas sp. wild-type strain									mean values of Y(II) Chamydomonas sp. Be-Resistant strain
		Time	Control	4mg/L	8mg/L	16mg/L	33mg/L			Mean values Y(II)	Time	Control	4mg/L	8mg/L	16mg/L	33mg/L
	Mean values Y(II)	01:00:00	0.672667	0.661667	0.651	0.642667	0.637				01:00:00	0.585667	0.577333	0.576	0.569667	0.558667
		06:00:00	0.719333	0.708333	0.704667	0.700667	0.695667				06:00:00	0.635667	0.618	0.616667	0.615	0.605667
		12:00:00	0.707333	0.705	0.695333	0.697667	0.679333				12:00:00	0.623667	0.611667	0.610667	0.605333	0.591
		1 day, 0:00:00	0.687333	0.614	0.589333	0.591	0.591333				1 day, 0:00:00	0.573667	0.567667	0.570667	0.569	0.562667
		2 days, 0:00:00	0.709333	0.610333	0.576667	0.579333	0.589				2 days, 0:00:00	0.583	0.567	0.569667	0.578667	0.603333
		3 days, 0:00:00	0.7	0.568333	0.484667	0.456	0.41				3 days, 0:00:00	0.638333	0.551	0.548333	0.55	0.561333
	Standard deviation	01:00:00	0.0107858	0.00550757	0.0043589	0.00907377	0.00953939			Standard deviation	01:00:00	0.00550757	0.00057735	0.006245	0.00960902	0.00057735
		06:00:00	0.00550757	0.00472582	0.0120554	0.00929157	0.00305505				06:00:00	0.00416333	0.0121244	0.00321455	0.00458258	0.00251661
		12:00:00	0.0057735	0.001	0.0110151	0.0119304	0.00404145				12:00:00	0.00378594	0.00305505	0.00550757	0.00723418	0.0160935
		1 day, 0:00:00	0.00635085	0.00458258	0.0080829	0.0072111	0.010116				1 day, 0:00:00	0.00503322	0.00585947	0.00404145	0.00360555	0.0127017
		2 days, 0:00:00	0.00568624	0.00929157	0.00152753	0.00585947	0.0034641				2 days, 0:00:00	0.023516	0.0230651	0.0151438	0.0240069	0.0118462
		3 days, 0:00:00	0.0138924	0.00568624	0.0301054	0.0219317	0.0251197				3 days, 0:00:00	0.0198578	0.0294618	0.0369504	0.0511566	0.0518684

## Sheet: %Inh
	Y(II) in Chlamydomonas sp. Wild-type						Y(II) in Chlamydomonas sp. Be-Resistant
	Control	4ppm	8ppm	16ppm	33ppm		Control	4ppm	8ppm	16ppm	33ppm
01:00:00	0.672667	0.661667	0.651	0.642667	0.637		0.585667	0.577333	0.576	0.569667	0.558667
06:00:00	0.719333	0.708333	0.704667	0.700667	0.695667		0.635667	0.618	0.616667	0.615	0.605667
12:00:00	0.707333	0.705	0.695333	0.697667	0.679333		0.623667	0.611667	0.610667	0.605333	0.591
1 day, 0:00:00	0.687333	0.614	0.589333	0.591	0.591333		0.573667	0.567667	0.570667	0.569	0.562667
2 days, 0:00:00	0.709333	0.610333	0.576667	0.579333	0.589		0.583	0.567	0.569667	0.578667	0.603333
3 days, 0:00:00	0.7	0.568333	0.484667	0.456	0.41		0.638333	0.551	0.548333	0.55	0.561333
	% Inh in Chlamydomonas sp. Wild-type					% Inh in Chlamydomonas sp. Be-Resistant
	4ppm Be	8ppm Be	16ppm Be	33ppm Be		4ppm be	8ppm be	16ppm be	33ppm be
01:00:00	0.0163528	0.0322101	0.0445986	0.0530228	01:00:00	0.0142288	0.0165054	0.0273193	0.0461013
06:00:00	0.0152919	0.0203892	0.02595	0.0329008	06:00:00	0.0277923	0.0298899	0.0325118	0.0471945
12:00:00	0.00329877	0.0169651	0.0136664	0.0395853	12:00:00	0.019241	0.0208445	0.029396	0.0523784
1 day, 0:00:00	0.106693	0.14258	0.140155	0.13967	1 day, 0:00:00	0.010459	0.00522952	0.00813481	0.0191749
2 days, 0:00:00	0.139568	0.18703	0.183271	0.169643	2 days, 0:00:00	0.0274443	0.0228702	0.00743282	-0.0348771
3 days, 0:00:00	0.188095	0.307619	0.348571	0.414286	3 days, 0:00:00	0.136815	0.140992	0.138381	0.120627
